# Supplementary material for: Surveillance of Highly Pathogenic Avian Influenza Virus in Wild Canids from Pennsylvania, USA
Source: Animals (Basel). 2024 Dec 22;14(24):3700. doi: 10.3390/ani14243700 (PMC11672457; doi:10.3390/ani14243700)
Supplement: Supplementary file 1 [file animals-14-03700-s001.zip]

Archive with 1 entries (1 files):
- animals-3340137-supplementary.pdf
